# Supplementary material for: Inhibition of Carbohydrate Metabolism Potentiated by the Therapeutic Effects of Oxidative Phosphorylation Inhibitors in Colon Cancer Cells
Source: Cancers (Basel). 2024 Apr 2;16(7):1399. doi: 10.3390/cancers16071399 (PMC11010912; doi:10.3390/cancers16071399)
Supplement: Supplementary file 1 [file cancers-16-01399-s001.zip]

Archive with 2 entries (2 files):
- cancers-2876730-Figure S2.pdf
- cancers-2876730-supplementary.pdf
